# Supplementary material for: Microbiome Alterations Driven by Trypanosoma cruzi Infection in Two Disjunctive Murine Models
Source: Microbiol Spectr. 2023 May 4;11(3):e00199-23. doi: 10.1128/spectrum.00199-23 (PMC10269900; doi:10.1128/spectrum.00199-23)
Supplement: Supplemental file 2 — Supplemental material. Download spectrum.00199-23-s0002.xlsx, XLSX file, 0.01 MB [file spectrum.00199-23-s0002.xlsx]

## Sheet: Table_S1
Lactobacillus_johnsonii_0NI	{'GC'	0.343392	'GC std'	0.0111561	'Genome size'	1867346	'# ambiguous bases'	0	'# scaffolds'	36	'# contigs'	36	'Longest scaffold'	230591	'Longest contig'	230591	'N50 (scaffolds)'	69221	'N50 (contigs)'	69221	'Mean scaffold length'	51870.7	'Mean contig length'	51870.7	'Coding density'	0.90752	'Translation table'	11	'# predicted genes'	1761}
Faecalibacterium_rodentium_0NI	{'GC'	0.550198	'GC std'	0.0241238	'Genome size'	2164138	'# ambiguous bases'	0	'# scaffolds'	107	'# contigs'	107	'Longest scaffold'	74208	'Longest contig'	74208	'N50 (scaffolds)'	35529	'N50 (contigs)'	35529	'Mean scaffold length'	20225.6	'Mean contig length'	20225.6	'Coding density'	0.871876	'Translation table'	11	'# predicted genes'	2158}
Akkermansia_muciniphila_16DPI	{'GC'	0.556819	'GC std'	0.0139209	'Genome size'	2636393	'# ambiguous bases'	0	'# scaffolds'	24	'# contigs'	24	'Longest scaffold'	257418	'Longest contig'	257418	'N50 (scaffolds)'	188712	'N50 (contigs)'	188712	'Mean scaffold length'	109850	'Mean contig length'	109850	'Coding density'	0.887258	'Translation table'	11	'# predicted genes'	2220}
Staphylococcus_xylosus_0NI	{'GC'	0.326363	'GC std'	0.0111953	'Genome size'	2716227	'# ambiguous bases'	0	'# scaffolds'	88	'# contigs'	88	'Longest scaffold'	155552	'Longest contig'	155552	'N50 (scaffolds)'	52741	'N50 (contigs)'	52741	'Mean scaffold length'	30866.2	'Mean contig length'	30866.2	'Coding density'	0.84728	'Translation table'	11	'# predicted genes'	2555}
Staphylococcus_lentus_16NI	{'GC'	0.317698	'GC std'	0.00892947	'Genome size'	2795715	'# ambiguous bases'	0	'# scaffolds'	23	'# contigs'	23	'Longest scaffold'	663534	'Longest contig'	663534	'N50 (scaffolds)'	208858	'N50 (contigs)'	208858	'Mean scaffold length'	121553	'Mean contig length'	121553	'Coding density'	0.887895	'Translation table'	11	'# predicted genes'	2763}
Acetatifactor_13DPI	{'GC'	0.521042	'GC std'	0.0206366	'Genome size'	3436907	'# ambiguous bases'	0	'# scaffolds'	90	'# contigs'	90	'Longest scaffold'	167440	'Longest contig'	167440	'N50 (scaffolds)'	65722	'N50 (contigs)'	65722	'Mean scaffold length'	38187.9	'Mean contig length'	38187.9	'Coding density'	0.895059	'Translation table'	11	'# predicted genes'	3037}
Alistipes_finegoldii_0NI	{'GC'	0.587422	'GC std'	0.0226083	'Genome size'	3487180	'# ambiguous bases'	0	'# scaffolds'	84	'# contigs'	84	'Longest scaffold'	309066	'Longest contig'	309066	'N50 (scaffolds)'	136786	'N50 (contigs)'	136786	'Mean scaffold length'	41514	'Mean contig length'	41514	'Coding density'	0.902226	'Translation table'	11	'# predicted genes'	2895}
Bacteroides_tethaiotaomicron_0NI	{'GC'	0.427271	'GC std'	0.0218853	'Genome size'	7320728	'# ambiguous bases'	0	'# scaffolds'	244	'# contigs'	244	'Longest scaffold'	711762	'Longest contig'	711762	'N50 (scaffolds)'	274712	'N50 (contigs)'	274712	'Mean scaffold length'	30003	'Mean contig length'	30003	'Coding density'	0.901738	'Translation table'	11	'# predicted genes'	6107}
