# Supplementary material for: Microbiome Alterations Driven by Trypanosoma cruzi Infection in Two Disjunctive Murine Models
Source: Microbiol Spectr. 2023 May 4;11(3):e00199-23. doi: 10.1128/spectrum.00199-23 (PMC10269900; doi:10.1128/spectrum.00199-23)
Supplement: Supplemental file 3 — Supplemental material. Download spectrum.00199-23-s0003.xlsx, XLSX file, 0.01 MB [file spectrum.00199-23-s0003.xlsx]

## Sheet: Sheet1
Alistipes (Roary)				Alistipes (Panaroo)
Core genes	(99% <= strains <= 100%)	158		Core genes	(99% <= strains <= 100%)	829
Soft core genes	(95% <= strains < 99%)	0		Soft core genes	(95% <= strains < 99%)	0
Shell genes	(15% <= strains < 95%)	4102		Shell genes	(15% <= strains < 95%)	3255
Cloud genes	(0% <= strains < 15%)	5401		Cloud genes	(0% <= strains < 15%)	2977
Total genes	(0% <= strains <= 100%)	9661		Total genes	(0% <= strains <= 100%)	7061
Faecalibaculum (Roary)				Faecalibaculum (Panaroo)
Core genes	(99% <= strains <= 100%)	1477		Core genes	(99% <= strains <= 100%)	1656
Soft core genes	(95% <= strains < 99%)	0		Soft core genes	(95% <= strains < 99%)	0
Shell genes	(15% <= strains < 95%)	2330		Shell genes	(15% <= strains < 95%)	1138
Cloud genes	(0% <= strains < 15%)	0		Cloud genes	(0% <= strains < 15%)	0
Total genes	(0% <= strains <= 100%)	3807		Total genes	(0% <= strains <= 100%)	2794
Akkermansia (Roary)				Akkermansia (Panaroo)
Core genes	(99% <= strains <= 100%)	207		Core genes	(99% <= strains <= 100%)	734
Soft core genes	(95% <= strains < 99%)	22		Soft core genes	(95% <= strains < 99%)	12
Shell genes	(15% <= strains < 95%)	2682		Shell genes	(15% <= strains < 95%)	1860
Cloud genes	(0% <= strains < 15%)	9176		Cloud genes	(0% <= strains < 15%)	5039
Total genes	(0% <= strains <= 100%)	12087		Total genes	(0% <= strains <= 100%)	7645
Lactobacillus (Roary)				Lactobacillus (Panaroo)
Core genes	(99% <= strains <= 100%)	1052		Core genes	(99% <= strains <= 100%)	1309
Soft core genes	(95% <= strains < 99%)	0		Soft core genes	(95% <= strains < 99%)	0
Shell genes	(15% <= strains < 95%)	1288		Shell genes	(15% <= strains < 95%)	862
Cloud genes	(0% <= strains < 15%)	3194		Cloud genes	(0% <= strains < 15%)	1741
Total genes	(0% <= strains <= 100%)	5534		Total genes	(0% <= strains <= 100%)	3912
Bacteroides (95) (Roary)
Core genes	(95% <= strains <= 100%)	3024
Soft core genes	(94% <= strains < 95%)	0
Shell genes	(15% <= strains < 94%)	3908
Cloud genes	(0% <= strains < 15%)	9518
Total genes	(0% <= strains <= 100%)	16450
S_xylosus (Roary)				S_xylosus (Panaroo)
Core genes	(99% <= strains <= 100%)	10		Core genes	(99% <= strains <= 100%)	32
Soft core genes	(95% <= strains < 99%)	2164		Soft core genes	(95% <= strains < 99%)	2255
Shell genes	(15% <= strains < 95%)	1188		Shell genes	(15% <= strains < 95%)	922
Cloud genes	(0% <= strains < 15%)	3565		Cloud genes	(0% <= strains < 15%)	1683
Total genes	(0% <= strains <= 100%)	6927		Total genes	(0% <= strains <= 100%)	4892
